# Supplementary material for: Sorption of Polycyclic Aromatic Sulfur Heterocycles (PASH) on Nylon Microplastics at Environmentally Relevant Concentrations
Source: Molecules. 2024 Apr 7;29(7):1653. doi: 10.3390/molecules29071653 (PMC11013277; doi:10.3390/molecules29071653)
Supplement: Supplementary file 1 [file molecules-29-01653-s001.zip]

Archive with 1 entries (1 files):
- molecules-2920982-supplementary.pdf
